# Supplementary material for: Improved Perioperative Risk Education Through the Use of an Interactive Online Anaesthesia Education Tool (iPREDICT): A Prospective, Randomised Controlled Single-Centre Clinical Trial
Source: J Clin Med. 2025 Apr 30;14(9):3131. doi: 10.3390/jcm14093131 (PMC12072581; doi:10.3390/jcm14093131)
Supplement: Supplementary file 1 [file jcm-14-03131-s001.zip]

Archive with 1 entries (1 files):
- jcm-3567107-supplementary.pdf
